# Supplementary material for: An individual patient-data meta-analysis of metronomic oral vinorelbine in metastatic non-small cell lung cancer
Source: PLoS One. 2019 Aug 20;14(8):e0220988. doi: 10.1371/journal.pone.0220988 (PMC6701879; doi:10.1371/journal.pone.0220988)
Supplement: S1 File — (XLS) [file pone.0220988.s001.xls]

## Sheet: data
cle	AGE	gender	dosage	staging	PSc	line sequence	Charlson index	Toxicity all grADCs	Toxicity grADC 3-4	neutropenia all grADCs	neutropenia grADC "-'	anemia all grADCs	anemia grADC 3-4	Thrombocytopenia all grADCs	Thrombocytopenia grADC 3-4	Emesis all grADCs	Emesis grADC 3-4	progression status	Progression free survival (monts)	Death status	Overall survival (months)	Age binary	Histology	line2	line3	pfs	pfs_m	dose2	dose3	dose4	indice_frag
10-1	72	1	40	4	1	2	7	0	0	0	0	0	0	0	0	0	0	1	6.1	1	10.7	1	Non-ADC	2	2	1	6.1	2	2	1	1
10-10	76	2	40	4	1	2	7	1	0	0	0	0	0	0	0	1	0	1	7.4	1	16.1	2	ADC	2	2	1	7.4	2	2	1	2
10-11	76	1	40	4	1	2	16	0	0	0	0	0	0	0	0	0	0	0	8.7	1	21	2	ADC	2	2	1	21	2	2	1	2
10-12	77	1	40	4	2	2	6	1	1	0	0	1	0	0	0	1	1	1	12.2	1	12.7	2	ADC	2	2	1	12.2	2	2	1	3
10-13	76	1	40	4	1	2	6	1	0	1	0	0	0	0	0	1	0	1	9.3	1	10.4	2	ADC	2	2	1	9.3	2	2	1	2
10-14	80	2	40	4	1	2	5	1	1	1	0	1	1	0	0	0	0	1	5.5	1	10.4	2	ADC	2	2	1	5.5	2	2	1	2
10-15	74	1	30	3	2	2	8	1	0	1	0	0	0	0	0	0	0	1	3.6	1	5.8	1	ADC	2	2	1	3.6	1	1	1	2
10-16	69	1	40	4	2	2	6	1	0	0	0	1	0	0	0	0	0	1	11.9	1	14.5	1	ADC	2	2	1	11.9	2	2	1	2
10-17	77	1	40	3	1	2	5	1	0	0	0	0	0	0	0	1	0	0	9.7	1	12.4	2	ADC	2	2	1	12.4	2	2	1	2
10-18	73	1	40	4	2	2	6	1	0	1	0	0	0	0	0	0	0	1	5.7	1	7.1	1	ADC	2	2	1	5.7	2	2	1	2
10-19	74	2	40	3	1	2	5	1	0	0	0	0	0	0	0	1	0	0	13	1	14.1	1	ADC	2	2	1	14.1	2	2	1	1
10-2	69	1	30	4	1	1	6	1	1	1	0	1	1	0	0	0	0	1	9.2	1	10.8	1	ADC	1	1	1	9.2	1	1	1	1
10-20	66	1	40	3	2	2	6	1	0	1	0	0	0	0	0	1	0	1	9.5	1	11.1	1	ADC	2	2	1	9.5	2	2	1	2
10-21	71	2	40	4	1	2	5	1	0	0	0	1	0	0	0	0	0	1	10.1	1	11.4	1	ADC	2	2	1	10.1	2	2	1	1
10-22	70	1	40	4	1	2	7	0	0	0	0		0	0	0	0	0	1	13.7	1	15.1	1	ADC	2	2	1	13.7	2	2	1	1
10-23	74	1	40	4	2	2	4	1	0	1	0	0	0	0	0	0	0	1	8.4	1	12	1	ADC	2	2	1	8.4	2	2	1	2
10-24	77	2	40	3	1	1	7	1	0	0	0	1	0	0	0	0	0	1	9.2	1	9.4	2	Non-ADC	1	1	1	9.2	2	2	1	2
10-25	75	1	40	4	1	2	4	1	1	0	0	0	0	0	0	1	1	1	9.3	1	11.7	2	ADC	2	2	1	9.3	2	2	1	2
10-26	70	1	40	4	2	2	8	0	0	0	0	0	0	0	0	0	0	1	6.9	1	9.9	1	ADC	2	2	1	6.9	2	2	1	2
10-27	70	1	40	4	1	2	10	1	1	1	0	0	0	1	1	0	0	1	6	1	8.1	1	Non-ADC	2	2	1	6	2	2	1	1
10-28	75	2	30	4	1	2	7	1	1	0	0	0	0		0	1	1	1	10.7	1	14.2	2	ADC	2	2	1	10.7	1	1	1	2
10-29	71	1	40	4	2	2	5	1	0		0	0	0	0	0	1	0	1	7.3	1	14.7	1	ADC	2	2	1	7.3	2	2	1	2
10-3	61	1	40	4	1	2	7	0	0	0	0	0	0	0	0	0	0	1	6.1	1	10.1	1	ADC	2	2	1	6.1	2	2	1	1
10-30	70	1	40	4	1	1	4	1	1	1	0	0	0	0	0	1	1	1	9.8	1	12.9	1	ADC	1	1	1	9.8	2	2	1	1
10-31	72	1	40	4	1	2	7	1	1	0	0	0	0	0	0	1	1	1	5.8	1	7.7	1	ADC	2	2	1	5.8	2	2	1	1
10-32	74	2	40	4	1	2	4	0	0	0	0	0	0	0	0	0	0	1	10.3	1	10.9	1	Non-ADC	2	2	1	10.3	2	2	1	1
10-33	82	2	40	3	2	2	7	0	0	0	0	0		0	0	0	0	1	6.4	1	14.7	2	Non-ADC	2	2	1	6.4	2	2	1	3
10-34	76	1	40	4	2	2	6	0	0	0	0	0	0	0	0	0	0	1	8.7	1	10.7	2	ADC	2	2	1	8.7	2	2	1	3
10-35	80	1	40	4	1	2	7	0	0	0	0	0	0	0	0	0	0	1	10.7	1	13	2	ADC	2	2	1	10.7	2	2	1	2
10-36	73	1	30	3	1		5	0	0	0	0	0	0	0	0		0	1	9.6	1	11.9	1	ADC			1	9.6	1	1	1	1
10-37	71	2	40	4	2	2	5	1	0	1	0	0	0	0	0	1	0	1	9	1	10.3	1	Non-ADC	2	2	1	9	2	2	1	2
10-38	80	1	40	4	1	2	7	1	1	0	0	0	0	0	0	1	1	1	7.7	1	10.4	2	ADC	2	2	1	7.7	2	2	1	2
10-39	72	2	40	3	1	1	5	0	0	0	0	0	0	0	0	0	0	1	6.7	1	10.1	1	ADC	1	1	1	6.7	2	2	1	1
10-4	64	2	40	3	2	2	18	1	1	0	0	1	0	0	0	1	1	1	9.2	1	11	1	ADC	2	2	1	9.2	2	2	1	2
10-40	80	1	30	4	2	2	5	0	0	0	0	0	0	0	0	0	0	1	10.3	1	11.4	2	ADC	2	2	1	10.3	1	1	1	3
10-41	82	1	40	3	1	2	5	0	0	0	0		0	0	0	0	0	1	9.3	1	12.5	2	ADC	2	2	1	9.3	2	2	1	2
10-42	81	2	40	4	2	2	6	0	0	0	0	0	0	0	0	0	0	1	5.8	1	11.7	2	Non-ADC	2	2	1	5.8	2	2	1	3
10-43	71	2	40	4	2	2	4	0	0	0	0	0	0	0	0	0	0	1	8.2	1	9.6	1	Non-ADC	2	2	1	8.2	2	2	1	2
10-44	69	1	40	4	1	1	4	1	0	0	0	0	0	0	0	1	0	1	11.8	1	13.7	1	ADC	1	1	1	11.8	2	2	1	1
10-45	68	2	40	4	1	2	7	0	0	0	0	0	0	0	0	0	0	1	12.6	1	15.4	1	ADC	2	2	1	12.6	2	2	1	1
10-46	68	1	40	4	1	2	7	0	0	0	0	0	0	0	0	0	0	1	6.4	1	7.1	1	ADC	2	2	1	6.4	2	2	1	1
10-47	66	2	40	3	2	2	7	1	0	0	0	0	0	1	0	0	0	1	3.7	1	5.5	1	Non-ADC	2	2	1	3.7	2	2	1	2
10-48	83	1	40	4	1	2	13	1	0	0	0	1	0	0	0	0	0	1	9.6	1	13.4	2	Non-ADC	2	2	1	9.6	2	2	1	2
10-49	77	2	40	4	1	2	7	1	1	0	0	0	0	1	1	1	0	1	10.2	1	12.2	2	ADC	2	2	1	10.2	2	2	1	2
10-5	76	2	30	4	1	2	6	0	0	0	0	0	0	0	0	0	0	0	5.4	1	7.5	2	Non-ADC	2	2	1	7.5	1	1	1	2
10-50	76	2	40	4	2	2	4	1	1	0	0	0	0	0	0	1	1	1	6.4	1	8	2	ADC	2	2	1	6.4	2	2	1	3
10-6	66	1	40	4	1	1	15	0	0	0	0	0	0	0	0	0	0	1	3	1	3.8	1	Non-ADC	1	1	1	3	2	2	1	1
10-7	70	2	30	3	1	2	10	0	0	0	0	0	0	0	0	0	0	1	11.7	1	14.9	1	ADC	2	2	1	11.7	1	1	1	1
10-8	74	1	30	4	1	2	14	1	0	1	0	0	0	0	0	0	0	0	8.7	1	11.3	1	Non-ADC	2	2	1	11.3	1	1	1	1
10-9	79	2	40	3	2	2	7	1	0	1	0	1	0	0	0	0	0	1	8.2	1	10	2	ADC	2	2	1	8.2	2	2	1	3
2-1	68	1	30	4	1			0	0	0	0	0	0	0	0	0	0	1	2.3	1	6.6	1	UNKNOWN			1	2.3	1	1	1	0
2-10	63	2	30	4	1			1	1	1	1	1	0	0	0	0	0	0	4.4	1	4.4	1	UNKNOWN			1	4.4	1	1	1	0
2-11	58	1	30	4	1			1	0	1	0	1	0	0	0	0	0	0	15.3	1	15.3	1	UNKNOWN			1	15.3	1	1	1	0
2-12	67	1	50	4	1			0	0	0	0	0	0	0	0	0	0	1	1.8	1	5.3	1	UNKNOWN			1	1.8	2	3	2	0
2-13	73	1	50	4	1			1	0	0	0	1	0	0	0	0	0	1	1.8	1	5.2	1	UNKNOWN			1	1.8	2	3	2	0
2-14	59	1	40	4	1			0	0	0	0	0	0	0	0	0	0	1	1.6	1	6.7	1	UNKNOWN			1	1.6	2	2	1	0
2-15	68	1	30	4	1			1	0	0	0	1	0	0	0	0	0	1	2.1	1	2.3	1	UNKNOWN			1	2.1	1	1	1	0
2-16	71	1	40	4	1			1	1	1	1	1	0	0	0	0	0	0	3.8	1	3.8	1	UNKNOWN			1	3.8	2	2	1	0
2-17	72	1	40	4	1			1	0	0	0	1	0	0	0	0	0	0	3	1	3	1	UNKNOWN			1	3	2	2	1	0
2-18	73	1	50	4	1			1	0	0	0	1	0	0	0	0	0	0	1.3	1	1.3	1	UNKNOWN			1	1.3	2	3	2	0
2-19	50	2	30	4	1			1	0	0	0	1	0	0	0	0	0	0	2.6	1	2.6	1	UNKNOWN			1	2.6	1	1	1	0
2-2	51	1	50	4	1			0	0	0	0	0	0	0	0	0	0	0	9.4	1	9.4	1	UNKNOWN			1	9.4	2	3	2	0
2-20	67	1	30	4	1			1	0	1	0	0	0	1	0	0	0	1	5	1	49	1	UNKNOWN			1	5	1	1	1	0
2-21	67	1	40	4	1			1	1	1	1	1	0	0	0	0	0	0	6.1	1	6.1	1	UNKNOWN			1	6.1	2	2	1	0
2-22	58	1	40	4	1			1	0	1	0	1	0	0	0	0	0	0	10.6	1	10.6	1	UNKNOWN			1	10.6	2	2	1	0
2-23	53	1	50	4	1			0	0	0	0	0	0	0	0	0	0	0	14.1	1	14.1	1	UNKNOWN			1	14.1	2	3	2	0
2-24	53	1	30	4	1			1	0	0	0	1	0	0	0	0	0	0	24	1	24	1	UNKNOWN			1	24	1	1	1	0
2-25	72	1	30	4	1			1	0	0	0	1	0	0	0	0	0	0	2	1	2	1	UNKNOWN			1	2	1	1	1	0
2-26	74	1	30	4	1			1	1	1	1	1	0	1	0	0	0	0	0.7	1	0.7	1	UNKNOWN			1	0.7	1	1	1	0
2-27	69	1	40	4	2			1	0	0	0	1	0	0	0	0	0	1	2.1	1	3.7	1	UNKNOWN			1	2.1	2	2	1	1
2-28	69	1	30	4	2			1	0	0	0	1	0	0	0	0	0	0	2.4	1	2.4	1	UNKNOWN			1	2.4	1	1	1	1
2-29	74	1	30	4	2			1	0	0	0	1	0	0	0	0	0	1	8.3	1	12.2	1	UNKNOWN			1	8.3	1	1	1	1
2-3	55	1	40	4	1			1	0	0	0	1	0	0	0	0	0	1	1.9	0	21.7	1	UNKNOWN			1	1.9	2	2	1	0
2-31	68	2	40	4	2			1	0	0	0	1	0	0	0	1	0	0	3.2	1	3.2	1	UNKNOWN			1	3.2	2	2	1	1
2-4	60	1	40	4	1			1	0	1	0	1	0	0	0	0	0	1	4.4	1	6.3	1	UNKNOWN			1	4.4	2	2	1	0
2-5	43	1	30	4	1			1	0	0	0	1	0	0	0	0	0	0	47.3	1	47.3	1	UNKNOWN			1	47.3	1	1	1	0
2-6	73	1	40	4	1			1	0	0	0	1	0	0	0	0	0	1	4.5	1	5.1	1	UNKNOWN			1	4.5	2	2	1	0
2-7	65	1	50	4	1			1	0	0	0	1	0	0	0	0	0	1	2	1	6.1	1	UNKNOWN			1	2	2	3	2	0
2-8	68	1	50	4	1			1	0	0	0	1	0	0	0	0	0	0	34.2	1	34.2	1	UNKNOWN			1	34.2	2	3	2	0
2-9	59	1	40	4	1			1	0	0	0	1	0	0	0	1	0	1	3.9	1	5.2	1	UNKNOWN			1	3.9	2	2	1	0
3-1	71	1	50	3	1	1		0	0				0					1	8.5	1	23	1	Non-ADC	1	1	1	8.5	2	3	2	0
3-10	83	1	50	3	2	1		1	0				0					1	4	1	9	2	ADC	1	1	1	4	2	3	2	2
3-11	80	1	50	4	2	1		1	0				0					1	7	1	13	2	Non-ADC	1	1	1	7	2	3	2	2
3-12	81	1	50	4	1	1		1	0				0					1	7	1	9.5	2	Non-ADC	1	1	1	7	2	3	2	1
3-13	82	1	50	4	1	1		1	1				0					1	12.5	1	24	2	Non-ADC	1	1	1	12.5	2	3	2	1
3-14	83	1	50	3	2	1		0	0				0					1	2	1	9	2	Non-ADC	1	1	1	2	2	3	2	2
3-15	80	1	50	3	1	1		1	0				0					1	21	1	24	2	Non-ADC	1	1	1	21	2	3	2	1
3-16	84	1	50	4	1	1		1	0				0					1	5	1	14	2	ADC	1	1	1	5	2	3	2	1
3-17	81	1	50	4	1	1		1	0				0					1	7	1	27.5	2	Non-ADC	1	1	1	7	2	3	2	1
3-18	86	1	50	4	2	1		1	0				0					1	4	1	5	2	ADC	1	1	1	4	2	3	2	2
3-19	82	1	50	4	2	1		1	0				0					1	2	1	3.5	2	Non-ADC	1	1	1	2	2	3	2	2
3-2	81	1	50	3	1	1		1	0				0					1	15	1	29	2	ADC	1	1	1	15	2	3	2	1
3-20	75	1	50	3	1	1		0	0				0					1	7.5	1	23	2	Non-ADC	1	1	1	7.5	2	3	2	1
3-21	80	1	50	4	2	1		0	0				0					1	6	1	9	2	Non-ADC	1	1	1	6	2	3	2	2
3-22	70	2	50	3	2	1		0	0				0					1	3.5	1	5	1	Non-ADC	1	1	1	3.5	2	3	2	1
3-23	74	1	50	3	2	1		1	1				0					1	10	0	23	1	Non-ADC	1	1	1	10	2	3	2	1
3-24	82	1	50	3	2	1		0	0				0					1	3	1	5.5	2	Non-ADC	1	1	1	3	2	3	2	2
3-25	83	1	50	4	1	1		1	0				0					1	3	1	10	2	Non-ADC	1	1	1	3	2	3	2	1
3-26	72	1	50	4	1	1		1	0				0					1	8	1	12	1	Non-ADC	1	1	1	8	2	3	2	0
3-27	70	1	50	4	2	1		1	0				0					1	2	1	5	1	Non-ADC	1	1	1	2	2	3	2	1
3-28	74	1	50	3	1	1		1	1				0					0	20	0	20	1	Non-ADC	1	1	0	20	2	3	2	0
3-29	76	1	50	4	2	1		1	0				0					1	3	1	5	2	Non-ADC	1	1	1	3	2	3	2	2
3-3	79	2	50	4	2	1		1	0				0					1	3.5	1	6.5	2	Non-ADC	1	1	1	3.5	2	3	2	2
3-30	80	2	50	4	2	1		0	0				0					1	8.5	1	14	2	ADC	1	1	1	8.5	2	3	2	2
3-31	70	1	50	4	2	1		0	0				0					1	4	1	9	1	Non-ADC	1	1	1	4	2	3	2	1
3-32	80	1	50	4	2	1		0	0				0					1	3	1	8	2	ADC	1	1	1	3	2	3	2	2
3-33	73	1	50	4	2	1		1	0				0					1	2	1	5.5	1	ADC	1	1	1	2	2	3	2	1
3-34	74	2	50	4	2	1		1	1				0					1	9	1	20	1	ADC	1	1	1	9	2	3	2	1
3-35	80	1	50	4	2	1		0	0				0					1	3.5	1	5	2	Non-ADC	1	1	1	3.5	2	3	2	2
3-36	71	2	50	4	2	1		1	0				0					1	2	1	3	1	Non-ADC	1	1	1	2	2	3	2	1
3-37	78	1	50	4	1	1		0	0				0					1	6	0	11	2	Non-ADC	1	1	1	6	2	3	2	1
3-38	92	1	50	4	1	1		1	1				1					1	4	1	5.5	2	Non-ADC	1	1	1	4	2	3	2	1
3-39	81	1	50	3	2	1		1	0				0					0	13	0	13	2	Non-ADC	1	1	0	13	2	3	2	2
3-4	72	1	50	4	2	1		1	0				0					1	5	1	9	1	Non-ADC	1	1	1	5	2	3	2	1
3-40	86	1	50	4	1	1		1	0				0					1	6	1	7	2	ADC	1	1	1	6	2	3	2	1
3-41	75	1	50	3	2	1		1	0				0					1	3.5	1	5	2	ADC	1	1	1	3.5	2	3	2	2
3-42	72	1	50	3	2	1		0	0				0					1	2	1	4.5	1	Non-ADC	1	1	1	2	2	3	2	1
3-43	78	1	50	3	2	1		1	0				0					1	3	1	5	2	Non-ADC	1	1	1	3	2	3	2	2
3-5	78	1	50	3	2	1		1	1				0					1	6	1	12	2	Non-ADC	1	1	1	6	2	3	2	2
3-6	72	1	50	4	2	1		1	0				0					1	6	1	9	1	ADC	1	1	1	6	2	3	2	1
3-7	79	2	50	4	1	1		1	0				0					1	9	1	28	2	Non-ADC	1	1	1	9	2	3	2	1
3-8	81	2	50	4	1	1		1	0				0					1	3	1	7.5	2	Non-ADC	1	1	1	3	2	3	2	1
3-9	70	1	50	3	2	1		1	0				0					1	6.5	1	10	1	Non-ADC	1	1	1	6.5	2	3	2	1
4-1	72	2	50	4	1	1		0	0								0	1	12	1	21	1	Non-ADC	1	1	1	12	2	3	2	0
4-10	83	1	50	4	2	1		1	0								0	1	3	1	7	2	Non-ADC	1	1	1	3	2	3	2	2
4-11	88	2	50	3	2	1		1	0								0	1	4.5	1	14	2	ADC	1	1	1	4.5	2	3	2	2
4-12	79	1	50	4	1	1		1	0								0	1	7	1	10	2	Non-ADC	1	1	1	7	2	3	2	1
4-13	86	1	50	4	1	1		1	1								0	1	12	1	24	2	ADC	1	1	1	12	2	3	2	1
4-14	82	1	50	4	2	1		0	0								0	1	3	1	8	2	Non-ADC	1	1	1	3	2	3	2	2
4-15	80	2	50	3	1	1		1	0								0	1	21	1	28	2	Non-ADC	1	1	1	21	2	3	2	1
4-16	82	1	50	4	1	1		1	0								0	1	3	1	11	2	Non-ADC	1	1	1	3	2	3	2	1
4-17	80	1	50	3	1	1		1	0								0	1	7	1	27	2	Non-ADC	1	1	1	7	2	3	2	1
4-18	79	1	50	4	2	1		1	1								0	1	5.5	1	6.5	2	ADC	1	1	1	5.5	2	3	2	2
4-19	78	1	50	4	2	1		1	0								0	1	2	1	4	2	ADC	1	1	1	2	2	3	2	2
4-2	80	1	50	4	1	1		1	0								0	1	12	1	24	2	Non-ADC	1	1	1	12	2	3	2	1
4-20	80	1	50	3	1	1		0	0								0	1	9	1	23	2	Non-ADC	1	1	1	9	2	3	2	1
4-21	82	1	50	4	2	1		0	0								0	1	5	1	8	2	Non-ADC	1	1	1	5	2	3	2	2
4-22	71	1	50	3	2	1		0	0								0	1	3.5	1	5	1	Non-ADC	1	1	1	3.5	2	3	2	1
4-23	75	1	50	3	2	1		1	0								0	1	11	1	30.5	2	Non-ADC	1	1	1	11	2	3	2	2
4-24	90	1	50	3	2	1		0	0								0	1	2	1	5	2	Non-ADC	1	1	1	2	2	3	2	2
4-25	81	1	50	4	1	1		1	0								0	1	3.5	1	9	2	Non-ADC	1	1	1	3.5	2	3	2	1
4-26	70	1	50	4	1	1		1	0								0	1	9.5	1	11	1	Non-ADC	1	1	1	9.5	2	3	2	0
4-27	70	2	50	4	2	1		1	0								0	1	2	1	5	1	Non-ADC	1	1	1	2	2	3	2	1
4-28	71	1	50	3	1	1		1	1								0	1	20	1	28	1	Non-ADC	1	1	1	20	2	3	2	0
4-29	76	1	50	4	2	1		1	0								0	1	3	1	5	2	Non-ADC	1	1	1	3	2	3	2	2
4-3	78	1	50	4	1	1		1	0								0	1	5.5	1	8	2	Non-ADC	1	1	1	5.5	2	3	2	1
4-30	80	1	50	4	2	1		0	0								0	1	6.5	1	15	2	ADC	1	1	1	6.5	2	3	2	2
4-31	71	1	50	3	1	1		0	0								0	1	5	1	10	1	ADC	1	1	1	5	2	3	2	0
4-32	81	1	50	4	2	1		0	0								0	1	3.5	1	7	2	ADC	1	1	1	3.5	2	3	2	2
4-33	75	1	50	4	1	1		1	0								0	1	2	1	5	2	ADC	1	1	1	2	2	3	2	1
4-34	75	2	50	4	1	1		1	1								0	1	11	1	22.5	2	ADC	1	1	1	11	2	3	2	1
4-35	75	1	50	3	2	1		0	0								0	1	3	1	4	2	Non-ADC	1	1	1	3	2	3	2	2
4-36	78	2	50	4	2	1		1	0								0	1	2	1	3	2	Non-ADC	1	1	1	2	2	3	2	2
4-37	79	1	50	4	1	1		0	0								0	1	5.5	1	21	2	ADC	1	1	1	5.5	2	3	2	1
4-38	92	2	50	4	1	1		1	1								0	1	5	1	5.5	2	Non-ADC	1	1	1	5	2	3	2	1
4-39	81	1	50	3	2	1		1	0								0	1	15	1	24	2	ADC	1	1	1	15	2	3	2	2
4-4	73	1	50	3	2	1		1	0								0	1	4	1	8	1	Non-ADC	1	1	1	4	2	3	2	1
4-40	86	1	50	4	1	1		1	0								0	1	6	1	6	2	ADC	1	1	1	6	2	3	2	1
4-41	75	1	50	3	2	1		1	0								0	1	3	1	5	2	ADC	1	1	1	3	2	3	2	2
4-42	72	1	50	3	2	1		0	0								0	1	2	1	4	1	Non-ADC	1	1	1	2	2	3	2	1
4-43	82	1	50	4	2	1		1	0								0	1	3.5	1	5	2	ADC	1	1	1	3.5	2	3	2	2
4-44	82	1	50	3	1	1		1	0								0	1	6.5	1	9	2	ADC	1	1	1	6.5	2	3	2	1
4-45	70	2	50	4	1	1		1	0								0	1	5	1	4.5	1	Non-ADC	1	1	1	5	2	3	2	0
4-46	70	1	50	4	1	1		1	1								0	1	1	1	1	1	ADC	1	1	1	1	2	3	2	0
4-47	72	1	50	3	1	1		1	0								0	1	3	1	6	1	ADC	1	1	1	3	2	3	2	0
4-48	83	1	50	4	1	1		1	0								0	1	2	1	3	2	Non-ADC	1	1	1	2	2	3	2	1
4-49	69	1	50	4	2	1		1	0								0	1	2	1	2	1	ADC	1	1	1	2	2	3	2	1
4-5	80	1	50	3	1	1		1	0								0	1	5	1	17	2	Non-ADC	1	1	1	5	2	3	2	1
4-50	79	1	50	4	1	1		0	0								0	1	1.5	1	10	2	Non-ADC	1	1	1	1.5	2	3	2	1
4-51	77	1	50	4	1	1		1	0								0	1	2	1	6	2	Non-ADC	1	1	1	2	2	3	2	1
4-52	74	2	50	3	2	1		1	0								0	1	11.5	1	32.5	1	ADC	1	1	1	11.5	2	3	2	1
4-53	77	2	50	4	2	1		1	0								0	1	3	1	17.5	2	Non-ADC	1	1	1	3	2	3	2	2
4-54	78	1	50	4	1	1		1	0								0	1	2	1	2.5	2	ADC	1	1	1	2	2	3	2	1
4-55	81	1	50	3	1	1		1	0								0	1	1.5	1	7.5	2	ADC	1	1	1	1.5	2	3	2	1
4-56	75	1	50	3	1	1		0	0								0	1	3	1	4	2	Non-ADC	1	1	1	3	2	3	2	1
4-57	73	1	50	3	1	1		1	0								0	1	5	1	7	1	Non-ADC	1	1	1	5	2	3	2	0
4-58	77	1	50	4	1	1		0	0								0	1	1	1	1	2	Non-ADC	1	1	1	1	2	3	2	1
4-59	82	1	50	3	2	1		0	0								0	1	4.5	0	25	2	Non-ADC	1	1	1	4.5	2	3	2	2
4-6	70	1	50	3	2	1		1	0								0	1	8	1	10	1	Non-ADC	1	1	1	8	2	3	2	1
4-60	80	1	50	3	2	1		0	0								0	1	3	1	5	2	ADC	1	1	1	3	2	3	2	2
4-61	75	2	50	3	1	1		0	0								0	1	4.5	1	13.5	2	Non-ADC	1	1	1	4.5	2	3	2	1
4-62	83	1	50	4	2	1		0	0								0	1	2	1	24.5	2	ADC	1	1	1	2	2	3	2	2
4-63	82	2	50	3	1	1		1	0								0	1	2	1	4	2	ADC	1	1	1	2	2	3	2	1
4-64	74	1	50	4	2	1		0	0								0	1	1.5	1	1.5	1	ADC	1	1	1	1.5	2	3	2	1
4-65	82	2	50	4	1	1		1	1								1	1	1	1	1	2	Non-ADC	1	1	1	1	2	3	2	1
4-66	84	1	50	3	1	1		0	0								0	1	1.5	1	1.5	2	Non-ADC	1	1	1	1.5	2	3	2	1
4-67	76	1	50	4	1	1		1	0								0	1	3	1	3	2	Non-ADC	1	1	1	3	2	3	2	1
4-68	80	1	50	4	1	1		1	0								0	0	4	1	17	2	ADC	1	1	1	17	2	3	2	1
4-69	82	1	50	4	1	1		1	0								0	1	7	1	8	2	ADC	1	1	1	7	2	3	2	1
4-7	79	1	50	4	1	1		1	0								0	1	8.5	1	28	2	Non-ADC	1	1	1	8.5	2	3	2	1
4-70	81	2	50	4	1	1		1	0								0	1	2	1	12	2	ADC	1	1	1	2	2	3	2	1
4-71	81	1	50	4	1	1		1	0								0	1	2	1	10	2	ADC	1	1	1	2	2	3	2	1
4-73	77	1	50	4	1	1		1	0								0	1	3	1	11	2	Non-ADC	1	1	1	3	2	3	2	1
4-74	83	1	50	4	1	1		1	0								0	1	5	1	5.5	2	Non-ADC	1	1	1	5	2	3	2	1
4-75	82	1	50	3	1	1		1	0								0	0	6	1	11	2	ADC	1	1	1	11	2	3	2	1
4-8	82	2	50	4	1	1		1	1								0	1	4	1	6	2	Non-ADC	1	1	1	4	2	3	2	1
4-9	71	1	50	3	2	1		1	0								0	1	6	1	11.5	1	Non-ADC	1	1	1	6	2	3	2	1
5-1	76	1	30	3	2	1	11	1	0	1	0	0	0	0	0	0	0	1	3	1	3.9	2	Non-ADC	1	1	1	3	1	1	1	3
5-10	76	2	30	4	2	1	14	0	0	0	0	0	0	0	0	0	0	0	2.5	1	3.9	2	ADC	1	1	1	3.9	1	1	1	3
5-11	75	1	30	3	2	1	9	0	0	0	0	0	0	0	0	0	0	0	2	1	3	2	Non-ADC	1	1	1	3	1	1	1	3
5-12	77	1	30	3	2	1	10	0	0	0	0	0	0	0	0	0	0	0	3	1	3.4	2	Non-ADC	1	1	1	3.4	1	1	1	3
5-13	85	2	30	3	2	1	17	1	0	1	0	0	0	0	0	0	0	0	7.9	1	12.8	2	ADC	1	1	1	12.8	1	1	1	3
5-14	85	2	30	4	2	1	18	1	1	1	1	1	0	0	0	0	0	0	3.4	1	5.9	2	ADC	1	1	1	5.9	1	1	1	3
5-15	85	1	30	3	2	1	16	1	0	1	0	1	0	0	0	0	0	0	4.9	1	7.9	2	Non-ADC	1	1	1	7.9	1	1	1	3
5-16	80	1	30	3	2	1	10	1	0	1	0	0	0	0	0	0	0	1	4.9	1	7.9	2	Non-ADC	1	1	1	4.9	1	1	1	3
5-17	69	1	30	4	2	1	12	0	0	0	0	0	0	0	0	0	0	0	3	1	5.9	1	Non-ADC	1	1	1	5.9	1	1	1	2
5-18	65	1	30	4	2	1	13	1	0	0	0	0	0	0	0	1	0	1	3.4	1	6.9	1	Non-ADC	1	1	1	3.4	1	1	1	2
5-19	77	2	30	4	2	1	19	0	0	0	0	0	0	0	0	0	0	0	9.8	1	18.7	2	ADC	1	1	1	18.7	1	1	1	3
5-2	70	1	30	4	2	1	13	0	0	0	0	0	0	0	0	0	0	0	6.9	1	23.6	1	Non-ADC	1	1	1	23.6	1	1	1	2
5-20	77	1	30	4	2	1	11	0	0	0	0	0	0	0	0	0	0	0	3	1	4.9	2	ADC	1	1	1	4.9	1	1	1	3
5-21	71	1	30	4	2	1	13	0	0	0	0	0	0	0	0	0	0	0	11.8	1	17.7	1	Non-ADC	1	1	1	17.7	1	1	1	2
5-22	86	2	30	4	2	1	14	0	0	0	0	0	0	0	0	0	0	0	4.9	1	5.9	2	ADC	1	1	1	5.9	1	1	1	3
5-23	76	1	30	4	2	1	11	1	0	0	0	0	0	0	0	1	0	0	16.4	1	16.4	2	ADC	1	1	1	16.4	1	1	1	3
5-24	82	1	30	3	2	1	17	1	0	1	0	1	0	0	0	0	0	0	14.8	1	14.8	2	ADC	1	1	1	14.8	1	1	1	3
5-25	71	1	30	4	2	1	13	0	0	0	0	0	0	0	0	0	0	1	5.9	1	23.6	1	Non-ADC	1	1	1	5.9	1	1	1	2
5-26	72	2	30	4	2	1	14	0	0	0	0	0	0	0	0	0	0	1	3.9	1	6.9	1	ADC	1	1	1	3.9	1	1	1	2
5-27	65	1	30	4	2	1	9	0	0	0	0	0	0	0	0	0	0	0	5.4	1	7.9	1	ADC	1	1	1	7.9	1	1	1	2
5-28	72	1	30	3	2	1	9	1	0	0	0	0	0	0	0	1	0	0	2	1	3.9	1	Non-ADC	1	1	1	3.9	1	1	1	2
5-29	65	1	30	3	2	1	12	0	0	0	0	0	0	0	0	0	0	0	3.9	1	9.8	1	Non-ADC	1	1	1	9.8	1	1	1	2
5-3	65	1	30	4	2	1	9	1	0	0	0	0	0	0	0	1	0	1	3	1	4.9	1	Non-ADC	1	1	1	3	1	1	1	2
5-30	82	1	30	4	2	1	14	0	0	0	0	0	0	0	0	0	0	1	3	1	3.9	2	Non-ADC	1	1	1	3	1	1	1	3
5-31	78	1	30	4	2	1	15	0	0	0	0	0	0	0	0	0	0	0	3.9	1	4.9	2	Non-ADC	1	1	1	4.9	1	1	1	3
5-32	82	1	30	3	2	1	18	1	0	0	0	1	0	0	0	1	0	0	8.9	1	11.8	2	Non-ADC	1	1	1	11.8	1	1	1	3
5-33	73	1	30	4	2	1	12	0	0	0	0	0	0	0	0	0	0	0	12.8	1	22.6	1	Non-ADC	1	1	1	22.6	1	1	1	2
5-34	71	1	30	3	2	1	11	0	0	0	0	0	0	0	0	0	0	0	7.9	1	11.8	1	ADC	1	1	1	11.8	1	1	1	2
5-35	77	1	30	3	2	1	12	0	0	0	0	0	0	0	0	0	0	0	4.4	1	15.7	2	Non-ADC	1	1	1	15.7	1	1	1	3
5-4	76	1	30	4	2	1	15	0	0	0	0	0	0	0	0	0	0	1	3	1	4.4	2	Non-ADC	1	1	1	3	1	1	1	3
5-5	84	1	30	3	2	1	14	1	0	1	0	0	0	0	0	0	0	0	2	1	3	2	ADC	1	1	1	3	1	1	1	3
5-6	70	1	30	4	2	1	12	0	0	0	0	0	0	0	0	0	0	0	4.9	1	12.8	1	ADC	1	1	1	12.8	1	1	1	2
5-7	80	1	30	3	2	1	13	1	0	1	0	1	0	1	0	0	0	0	5.9	1	9.8	2	Non-ADC	1	1	1	9.8	1	1	1	3
5-8	73	1	30	4	2	1	11	0	0	0	0	0	0	0	0	0	0	1	3.9	1	11.8	1	ADC	1	1	1	3.9	1	1	1	2
5-9	77	1	30	4	2	1	12	1	1	0	0	1	1	0	0	1	0	1	3	1	6.9	2	Non-ADC	1	1	1	3	1	1	1	3
6-01	76	1	50	4	1	4		0	0	0	0	0	0	0	0	0	0	1	3.7	1	16.2	2	ADC	3	2	1	3.7	2	3	2	2
6-02	73	1	50	4	1	3		0	0	0	0	0	0	0	0	0	0	1	2.3	1	2.6	1	Non-ADC	3	2	1	2.3	2	3	2	1
6-03	59	1	50	4	2	4		0	0	0	0	0	0	0	0	0	0	1	2.6	1	3.7	1	ADC	3	2	1	2.6	2	3	2	2
6-04	68	1	50	4	1	3		1	0	0	0	1	0	0	0	0	0	1	4.4	0	4.8	1	Non-ADC	3	2	1	4.4	2	3	2	1
6-05	67	1	50	4	2	3		1	1	1	1	1	0	0	0	1	0	1	5.2	1	5.2	1	ADC	3	2	1	5.2	2	3	2	2
6-06	58	1	50	4	1	2		0	0	0	0	0	0	0	0	0	0	1	1.2	0	1.7	1	Non-ADC	2	2	1	1.2	2	3	2	0
6-07	65	1	50	4	2	2		1	1	1	1	1	0	0	0	0	0	1	2	1	2.8	1	ADC	2	2	1	2	2	3	2	1
6-08	62	1	50	4	1	3		1	0	0	0	1	0	0	0	0	0	1	2	0	3.6	1	Non-ADC	3	2	1	2	2	3	2	1
6-09	77	1	50	4	1	2		0	0	0	0	0	0	0	0	0	0	0	5.3	1	28.2	2	Non-ADC	2	2	1	28.2	2	3	2	1
6-10	60	1	50	4	1	5		1	0	1	0	1	0	0	0	1	0	1	1.2	1	1.2	1	ADC	3	2	1	1.2	2	3	2	1
6-11	59	1	50	3	1	2		0	0	0	0	0	0	0	0	0	0	0	3.2	0	3.2	1	Non-ADC	2	2	0	3.2	2	3	2	0
6-12	62	1	50	4	2	5		1	0	1	0	1	0	0	0	0	0	1	2.1	1	5	1	ADC	3	2	1	2.1	2	3	2	2
6-13	76	2	50	4	1	2		0	0	0	0	0	0	0	0	0	0	1	2.3	0	4.7	2	ADC	2	2	1	2.3	2	3	2	1
6-14	82	1	50	4	1	2		1	0	0	0	1	0	0	0	0	0	0	27.1	0	27.1	2	ADC	2	2	0	27.1	2	3	2	1
6-15	52	2	50	4	1	4		0	0	0	0	0	0	0	0	0	0	1	1.7	1	39.4	1	ADC	3	2	1	1.7	2	3	2	1
6-16	69	1	50	4	1	5		1	1	1	1	1	0	0	0	0	0	1	2.1	1	10.1	1	Non-ADC	3	2	1	2.1	2	3	2	1
6-17	67	1	50	4	1	2		1	0	0	0	1	0	0	0	0	0	1	5.2	1	7.5	1	Non-ADC	2	2	1	5.2	2	3	2	0
6-18	53	2	50	4	1	3		0	0	0	0	0	0	0	0	0	0	1	2.3	1	9.3	1	ADC	3	2	1	2.3	2	3	2	1
6-19	64	1	50	4	1	5		1	1	1	1	1	1	0	0	1	0	1	6.4	1	7.4	1	ADC	3	2	1	6.4	2	3	2	1
6-20	50	1	50	4	1	4		1	0	0	0	1	0	0	0	0	0	1	1.8	1	9.4	1	ADC	3	2	1	1.8	2	3	2	1
6-21	57	1	50	4	1	5		1	1	0	0	0	0	0	0	1	1	1	1.2	1	8.2	1	Non-ADC	3	2	1	1.2	2	3	2	1
6-22	76	1	50	4	1	2		1	1	1	1	1	0	0	0	0	0	0	4	0	4	2	Non-ADC	2	2	0	4	2	3	2	1
6-23	70	1	50	4	1	5		0	0	0	0	0	0	0	0	0	0	1	3.5	1	10.5	1	Non-ADC	3	2	1	3.5	2	3	2	1
6-24	55	1	50	3	1	5		0	0	0	0	0	0	0	0	0	0	1	3.6	1	3.9	1	ADC	3	2	1	3.6	2	3	2	1
6-25	60	1	50	4	1	3		1	1	1	1	1	0	0	0	0	0	1	2.5	1	22.4	1	ADC	3	2	1	2.5	2	3	2	1
6-26	60	1	50	4	1	4		1	0	0	0	1	0	0	0	1	0	1	1.7	1	4.5	1	ADC	3	2	1	1.7	2	3	2	1
6-27	72	2	50	4	1	3		1	1	1	1	1	0	0	0	0	0	1	0.6	1	13.9	1	ADC	3	2	1	0.6	2	3	2	1
6-28	65	1	50	4	1	4		1	0	0	0	1	0	0	0	1	0	1	2.6	0	2.6	1	ADC	3	2	1	2.6	2	3	2	1
6-29	53	1	50	4	1	5		0	0	0	0	0	0	0	0	0	0	1	1.1	1	1.7	1	Non-ADC	3	2	1	1.1	2	3	2	1
6-30	75	1	50	4	2	5		1	1	1	1	1	0	0	0	0	0	1	1.4	1	2.5	2	ADC	3	2	1	1.4	2	3	2	3
6-31	72	2	50	4	1	3		1	0	0	0	1	0	0	0	0	0	0	11.4	0	11.4	1	ADC	3	2	0	11.4	2	3	2	1
6-32	57	1	50	4	2	2		1	1	0	0	1	0	0	0	1	1	1	2.1	1	9.5	1	ADC	2	2	1	2.1	2	3	2	1
6-33	47	1	50	4	1	5		1	1	0	0	1	0	1	1	1	0	1	1	1	7.5	1	Non-ADC	3	2	1	1	2	3	2	1
6-34	81	1	50	4	1	4		1	0	0	0	1	0	0	0	0	0	1	3.9	1	6.6	2	Non-ADC	3	2	1	3.9	2	3	2	2
6-35	52	1	50	4	2	5		1	1	1	1	1	1	0	0	0	0	1	2	1	3	1	Non-ADC	3	2	1	2	2	3	2	2
6-36	68	1	50	4	2	5		1	0	0	0	1	0	0	0	0	0	1	0.5	0	2.3	1	Non-ADC	3	2	1	0.5	2	3	2	2
6-37	78	1	50	4	1	2		1	1	1	1	1	0	0	0	0	0	1	1.6	0	2.5	2	Non-ADC	2	2	1	1.6	2	3	2	1
6-38	67	1	50	4	1	5		0	0	0	0	0	0	0	0	0	0	1	0.7	0	6.3	1	Non-ADC	3	2	1	0.7	2	3	2	1
6-39	59	1	50	4	1	2		0	0	0	0	0	0	0	0	0	0	1	0.9	0	3.7	1	Non-ADC	2	2	1	0.9	2	3	2	0
6-40	61	1	50	4	1	3		0	0	0	0	0	0	0	0	0	0	1	1.1	1	1.4	1	Non-ADC	3	2	1	1.1	2	3	2	1
6-41	47	1	50	4	1	4		0	0	0	0	0	0	0	0	0	0	1	2.2	1	27	1	ADC	3	2	1	2.2	2	3	2	1
6-42	46	1	50	4	1	5		1	1	1	1	1	0	1	0	0	0	1	1.6	1	5.4	1	ADC	3	2	1	1.6	2	3	2	1
6-43	77	1	50	3	2	2		1	0	0	0	1	0	0	0	0	0	1	6	1	10.5	2	Non-ADC	2	2	1	6	2	3	2	2
6-44	70	1	50	4	1	5		0	0	0	0	0	0	0	0	0	0	1	5.3	1	7.6	1	ADC	3	2	1	5.3	2	3	2	1
6-45	62	1	50	4	1	5		1	0	0	0	1	0	0	0	0	0	1	1.7	1	3.3	1	Non-ADC	3	2	1	1.7	2	3	2	1
6-46	69	1	50	4	1	3		0	0	0	0	0	0	0	0	0	0	1	4.2	1	13.8	1	Non-ADC	3	2	1	4.2	2	3	2	1
7-1	81	1	30	4	1	3	12	1	0	0	0	1	0	0	0	1	0	1	3	1	12.3	2	ADC	3	2	1	3	1	1	1	3
7-10	83	1	30	4	2	1	13	1	0	0	0	0	0	0	0	1	0	1	3.7	1	9	2	Non-ADC	1	1	1	3.7	1	1	1	3
7-11	73	1	30	4	2	3	11	0	0	0	0	0	0	0	0	0	0	1	3.4	1	5.3	1	Non-ADC	3	2	1	3.4	1	1	1	3
7-12	65	1	30	4	2	2	11	1	0	0	0	0	0	0	0	1	0	1	9.4	1	28.8	1	ADC	2	2	1	9.4	1	1	1	2
7-13	72	1	30	4	2	3	13	0	0	0	0	0	0	0	0	0	0	1	2.1	1	13.3	1	Non-ADC	3	2	1	2.1	1	1	1	3
7-14	68	1	30	4	2	2	10	0	0	0	0	0	0	0	0	0	0	1	4	1	17	1	ADC	2	2	1	4	1	1	1	2
7-15	87	2	30	4	2	4	11	0	0	0	0	0	0	0	0	0	0	1	2.5	1	13.1	2	ADC	3	2	1	2.5	1	1	1	4
7-16	73	2	30	4	2	2	11	0	0	0	0	0	0	0	0	0	0	1	4	1	4	1	ADC	2	2	1	4	1	1	1	2
7-17	73	1	30	4	2	1	10	1	1	0	0	1	1	0	0	0	0	1	3.6	1	9.3	1	ADC	1	1	1	3.6	1	1	1	2
7-18	64	1	30	4	2	5	12	0	0	0	0	0	0	0	0	0	0	1	3	1	9.6	1	ADC	3	2	1	3	1	1	1	3
7-19	75	1	30	4	2	4	12	0	0	0	0	0	0	0	0	0	0	1	2.4	1	13.6	2	ADC	3	2	1	2.4	1	1	1	4
7-2	67	1	30	4	2	3	9	1	0	0	0	0	0	0	0	1	0	1	2.5	1	5.2	1	Non-ADC	3	2	1	2.5	1	1	1	3
7-20	80	2	30	4	2	1	13	1	0	0	0	0	0	0	0	1	0	1	1.3	0	26.7	2	ADC	1	1	1	1.3	1	1	1	3
7-21	80	2	30	4	2	3	11	0	0	0	0	0	0	0	0	0	0	1	1.2	1	1.6	2	ADC	3	2	1	1.2	1	1	1	4
7-22	84	1	30	4	2	1	11	0	0	0	0	0	0	0	0	0	0	1	15.8	0	15.8	2	ADC	1	1	1	15.8	1	1	1	3
7-23	81	1	30	4	2	1	11	1	0	0	0	1	0	0	0	0	0	1	6.6	1	7.3	2	Non-ADC	1	1	1	6.6	1	1	1	3
7-24	61	1	30	4	2	2	10	0	0	0	0	0	0	0	0	0	0	1	3.2	1	17	1	ADC	2	2	1	3.2	1	1	1	2
7-25	74	1	30	4	2	2	11	0	0	0	0	0	0	0	0	0	0	1	1.6	1	8	1	ADC	2	2	1	1.6	1	1	1	2
7-26	71	2	30	4	2	3	10	0	0	0	0	0	0	0	0	0	0	1	1.6	1	2.3	1	Non-ADC	3	2	1	1.6	1	1	1	3
7-27	87	1	30	4	2	1	11	0	0	0	0	0	0	0	0	0	0	1	2.7	1	5.5	2	Non-ADC	1	1	1	2.7	1	1	1	3
7-28	87	1	30	4	2	1	13	1	1	1	1	0	0	0	0	1	0	1	2.2	1	31.1	2	ADC	1	1	1	2.2	1	1	1	3
7-29	69	1	30	4	2	4	10	0	0	0	0	0	0	0	0	0	0	1	1.3	1	2.4	1	ADC	3	2	1	1.3	1	1	1	3
7-3	57	1	30	4	2	3	11	0	0	0	0	0	0	0	0	0	0	1	4.1	1	4.4	1	ADC	3	2	1	4.1	1	1	1	3
7-30	72	1	30	4	1	2	12	1	0	0	0	1	0	0	0	1	0	1	2.7	1	8.7	1	ADC	2	2	1	2.7	1	1	1	1
7-31	75	1	30	4	1	2	11	0	0	0	0	0	0	0	0	0	0	1	1.9	0	7.5	2	ADC	2	2	1	1.9	1	1	1	2
7-32	60	1	30	4	1	3	12	0	0	0	0	0	0	0	0	0	0	1	1.8	0	7.4	1	ADC	3	2	1	1.8	1	1	1	2
7-33	86	2	30	4	2	1	13	1	0	0	0	1	0	0	0	0	0	0	7.6	0	7.6	2	ADC	1	1	0	7.6	1	1	1	3
7-34	80	1	30	4	1	2	12	0	0	0	0	0	0	0	0	0	0	0	7.5	0	7.5	2	ADC	2	2	0	7.5	1	1	1	2
7-35	80	1	30	4	2	2	11	0	0	0	0	0	0	0	0	0	0	1	1.8	1	3.3	2	ADC	2	2	1	1.8	1	1	1	3
7-36	58	2	30	4	2	2	12	1	1	1	0	1	1	0	0	1	0	0	5	1	5	1	ADC	2	2	1	5	1	1	1	2
7-37	79	1	30	4	2	1	10	1	0	0	0	1	0	0	0	0	0	1	3.8	1	4.6	2	ADC	1	1	1	3.8	1	1	1	3
7-38	52	1	30	4	2	1	10	0	0	0	0	0	0	0	0	0	0	0	1.8	0	1.8	1	Non-ADC	1	1	0	1.8	1	1	1	2
7-39	81	2	30	4	2	2	11	0	0	0	0	0	0	0	0	0	0	0	4.9	0	4.9	2	ADC	2	2	0	4.9	1	1	1	3
7-4	73	1	30	4	2	1	11	0	0	0	0	0	0	0	0	0	0	1	12.5	1	14.8	1	ADC	1	1	1	12.5	1	1	1	2
7-40	77	1	30	4	2	1	13	0	0	0	0	0	0	0	0	0	0	0	2.8	0	2.8	2	Non-ADC	1	1	0	2.8	1	1	1	3
7-41	80	1	30	4	2	1	10	0	0	0	0	0	0	0	0	0	0	1	2.5	0	2.5	2	ADC	1	1	1	2.5	1	1	1	3
7-5	55	1	30	4	2	3	8	0	0	0	0	0	0	0	0	0	0	1	7.1	1	32	1	ADC	3	2	1	7.1	1	1	1	3
7-6	68	2	30	4	2	3	9	1	0	0	0	0	0	0	0	1	0	1	3.3	1	2.8	1	ADC	3	2	1	3.3	1	1	1	3
7-7	58	1	30	4	2	2	9	0	0	0	0	0	0	0	0	0	0	1	2.4	1	7.1	1	Non-ADC	2	2	1	2.4	1	1	1	2
7-8	81	1	30	4	2	1	10	1	0	0	0	0	0	0	0	1	0	1	0.9	1	1.8	2	ADC	1	1	1	0.9	1	1	1	3
7-9	73	1	30	4	2	1	11	1	0	0	0	1	0	0	0	0	0	1	4.3	1	4.3	1	Non-ADC	1	1	1	4.3	1	1	1	2
8-10	61	1		4	1	2	8	1	1	1	1	1	0	0	0	0	0	1	1.2	1	6.2	1	ADC	2	2	1	1.2				1
8-11	77	2		4	2	2	9	1	1	1	1	1	0	0	0	0	0		0.4	1	0.4	2	ADC	2	2	1	0.4				3
8-12	47	2		4	2	2	7	1	1	1	1	1	0	1	0	1	0	0	13.6	1	13.6	1	ADC	2	2	1	13.6				2
8-13	66	1		4	2	2	8	1	0	0	0	1	0	0	0	1	0	0	1.7	1	1.7	1	ADC	2	2	1	1.7				2
8-3	57	2		4	1	2	9	1	1	1	0	1	1	0	0	1	0	1	1.2	1	3.3	1	ADC	2	2	1	1.2				1
8-4		1		4	1	2	7	1	0	0	0	1	0	0	0	1	0	1	3.9	1	7.2		ADC	2	2	1	3.9				1
8-6	74	2		4	1	2	9	1	0	0	0	1	0	0	0	0	0	1	1.3	1	4.6	1	ADC	2	2	1	1.3				1
8-7	69	2		4	1	2	9	1	0	0	0	0	0	0	0	1	0	1	2.5	1	6.3	1	ADC	2	2	1	2.5				1
8-9	73	2		4	1	2	9	1	1	1	1	1	0	0	0	1	1		0.9	1	3.5	1	Non-ADC	2	2	1	3.5				1
9-1	59	2	30	4	1	2		0	0	0	0	0	0	0	0	0	0	1	1.9	1	2.2	1	Non-ADC	2	2	1	1.9	1	1	1	0
9-10	63	1	30	4	1	2		0	0	0	0	0	0	0	0	0	0	1	2.6	1	4.5	1	ADC	2	2	1	2.6	1	1	1	0
9-11	77	1	50	4	2	2		1	1	1	1	0	0	0	0	0	0	0	1.8	1	2	2	Non-ADC	2	2	1	2	2	3	2	2
9-12	68	1	20	4	1	2		1	1	1	1	1	0	0	0	0	0	0	1.7	1	5.2	1	Non-ADC	2	2	1	5.2	1	1	1	0
9-13	73	1	30	4	1	2		0	0	0	0	0	0	0	0	0	0	1	1.4	1	6.2	1	ADC	2	2	1	1.4	1	1	1	0
9-14	79	1	30	4	2	1		1	0	0	0	1	0	0	0	0	0	1	2.1	1	2.7	2	ADC	1	1	1	2.1	1	1	1	2
9-15	59	1	50	4	1	2		0	0	0	0	0	0	0	0	0	0	1	4.8	1	8.7	1	ADC	2	2	1	4.8	2	3	2	0
9-16	79	2	30	4	1	1		1	0	1	0	0	0	0	0	0	0	1	9.2	1	12.1	2	ADC	1	1	1	9.2	1	1	1	1
9-17	87	1	20	4	2	2		0	0	0	0	0	0	0	0	0	0	1	6.5	1	8.5	2	Non-ADC	2	2	1	6.5	1	1	1	2
9-18	80	1	30	4	1	2		1	0	0	0	1	0	0	0	0	0	1	4.1	1	6.2	2	ADC	2	2	1	4.1	1	1	1	1
9-19	81	1	30	4	1	1		0	0	0	0	0	0	0	0	0	0	1	2.5	0	2.5	2	Non-ADC	1	1	1	2.5	1	1	1	1
9-2	70	2	30	4	2	1		0	0	0	0	0	0	0	0	0	0	1	0.8	1	1.2	1	ADC	1	1	1	0.8	1	1	1	1
9-20	74	1	30	4	1	2		0	0	0	0	0	0	0	0	0	0	1	3.1	1	9.8	1	ADC	2	2	1	3.1	1	1	1	0
9-21	81	1	30	4	2	2		0	0	0	0	0	0	0	0	0	0	0	5.1	0	10.7	2	Non-ADC	2	2	0	10.7	1	1	1	2
9-22	81	2	30	4	1	1		0	0	0	0	0	0	0	0	0	0	0	0.5	1	7.9	2	ADC	1	1	1	7.9	1	1	1	1
9-23	74	2	20	4	2	2		1	0	0	0	1	0	0	0	0	0	1	1.6	1	1.9	1	Non-ADC	2	2	1	1.6	1	1	1	1
9-24	77	1	30	4	1	2		1	0	0	0	1	0	0	0	0	0	1	4.2	1	10.5	2	ADC	2	2	1	4.2	1	1	1	1
9-25	79	1	30	4	1	2		1	0	0	0	0	0	1	0	0	0	1	33.3	0	41.9	2	ADC	2	2	1	33.3	1	1	1	1
9-26	67	1	30	4	1	2		0	0	0	0	0	0	0	0	0	0	1	2.1	1	4.4	1	ADC	2	2	1	2.1	1	1	1	0
9-27	64	1	30	4	2	2		1	1	1	1	1	0	0	0	0	0	1	1.6	1	1.6	1	ADC	2	2	1	1.6	1	1	1	1
9-28	74	1	30	4	2	2		0	0	0	0	0	0	0	0	0	0	1	0.4	1	3.2	1	Non-ADC	2	2	1	0.4	1	1	1	1
9-29	67	2	50	4	1	2		1	1	1	1	1	1	0	0	0	0	0	1.5	1	3.4	1	ADC	2	2	1	3.4	2	3	2	0
9-3	66	1	30	4	1	2		1	0	0	0	1	0	0	0	0	0	1	17.3	0	28.3	1	ADC	2	2	1	17.3	1	1	1	0
9-30	80	1	30	4	1	1		0	0	0	0	0	0	0	0	0	0	1	3.4	1	7.4	2	ADC	1	1	1	3.4	1	1	1	1
9-31	64	1	50	4	2	2		1	0	0	0	1	0	0	0	0	0	1	2.4	1	6.2	1	Non-ADC	2	2	1	2.4	2	3	2	1
9-32	76	1	30	4	1	2		0	0	0	0	0	0	0	0	0	0	0	7.3	0	7.3	2	Non-ADC	2	2	0	7.3	1	1	1	1
9-33	71	1	30	4	1	1		0	0	0	0	0	0	0	0	0	0	0	1	1	6	1	Non-ADC	1	1	1	6	1	1	1	0
9-34	74	1	30	4	2	2		0	0	0	0	0	0	0	0	0	0	1	7.3	1	7.5	1	Non-ADC	2	2	1	7.3	1	1	1	1
9-35	72	1	30	4	2	1		1	1	1	1	0	0	0	0	0	0	0	0.8	1	16.8	1	Non-ADC	1	1	1	16.8	1	1	1	1
9-36	83	1	30	4	1	1		0	0	0	0	0	0	0	0	0	0	0	4.1	0	4.1	2	Non-ADC	1	1	0	4.1	1	1	1	1
9-37	66	1	50	4	1	2		1	0	1	0	0	0	0	0	1	0	0	16.1	0	16.1	1	ADC	2	2	0	16.1	2	3	2	0
9-38	83	1	30	4	2	1		0	0	0	0	0	0	0	0	0	0	1	0.4	1	0.8	2	Non-ADC	1	1	1	0.4	1	1	1	2
9-39	72	1	30	4	1	2		0	0	0	0	0	0	0	0	0	0	0	0.7	1	14.6	1	ADC	2	2	1	14.6	1	1	1	0
9-4	75	1	30	4	1	2		0	0	0	0	0	0	0	0	0	0	1	4.6	1	4.8	2	ADC	2	2	1	4.6	1	1	1	1
9-40	67	1	30	4	1	2		0	0	0	0	0	0	0	0	0	0	1	1.6	1	2.7	1	ADC	2	2	1	1.6	1	1	1	0
9-41	45	2	30	4	2	2		1	0	0	0	1	0	0	0	0	0	1	3	1	3.3	1	ADC	2	2	1	3	1	1	1	1
9-42	63	1	30	4	2	2		1	0	0	0	1	0	0	0	0	0	1	1.7	1	1.8	1	ADC	2	2	1	1.7	1	1	1	1
9-43	67	1	30	4	1	1		0	0	0	0	0	0	0	0	0	0	0	5.5	1	5.6	1	Non-ADC	1	1	1	5.6	1	1	1	0
9-44	72	1	30	4	1	2		1	0	0	0	1	0	0	0	0	0	1	5.7	1	6.2	1	Non-ADC	2	2	1	5.7	1	1	1	0
9-45	69	1	50	4	1	2		0	0	0	0	0	0	0	0	0	0	1	4.5	0	7.5	1	Non-ADC	2	2	1	4.5	2	3	2	0
9-46	77	1	30	4	1	1		0	0	0	0	0	0	0	0	0	0	1	1.1	1	7.4	2	Non-ADC	1	1	1	1.1	1	1	1	1
9-47	57	1	30	4	1	2		1	0	0	0	1	0	0	0	0	0	1	3.9	1	4.8	1	ADC	2	2	1	3.9	1	1	1	0
9-48	77	1	30	4	1	1		1	0	0	0	1	0	0	0	0	0	0	0.7	1	2.5	2	ADC	1	1	1	2.5	1	1	1	1
9-49	56	1	50	4	1	2		0	0	0	0	0	0	0	0	0	0	1	3.5	1	20.3	1	ADC	2	2	1	3.5	2	3	2	0
9-5	80	2	30	4	1	1		0	0	0	0	0	0	0	0	0	0	0	29	1	31.8	2	ADC	1	1	1	31.8	1	1	1	1
9-50	75	1	30	4	1	2		1	0	1	0	0	0	0	0	0	0	1	8.7	1	11.9	2	ADC	2	2	1	8.7	1	1	1	1
9-51	80	1	30	4	1	1		0	0	0	0	0	0	0	0	0	0	1	3.9	1	11.1	2	Non-ADC	1	1	1	3.9	1	1	1	1
9-52	65	1	30	4	1	2		0	0	0	0	0	0	0	0	0	0	1	2.5	1	2.5	1	Non-ADC	2	2	1	2.5	1	1	1	0
9-53	57	1	50	4	1	2		1	0	1	0	0	0	0	0	0	0	0	30.6	0	30.6	1	Non-ADC	2	2	0	30.6	2	3	2	0
9-54	80	1	30	4	1	1		0	0	0	0	0	0	0	0	0	0	1	3.7	1	3.7	2	Non-ADC	1	1	1	3.7	1	1	1	1
9-55	80	1	50	4	1	2		0	0	0	0	0	0	0	0	0	0	1	2.3	0	3	2	Non-ADC	2	2	1	2.3	2	3	2	1
9-56	65	1	30	4	1	2		0	0	0	0	0	0	0	0	0	0	0	1.4	1	3.2	1	ADC	2	2	1	3.2	1	1	1	0
9-57	70	1	30	4	1	2		0	0	0	0	0	0	0	0	0	0	0	12.9	0	31.7	1	ADC	2	2	0	31.7	1	1	1	0
9-58	78	1	30	4	1	1		0	0	0	0	0	0	0	0	0	0	1	2	1	18.1	2	Non-ADC	1	1	1	2	1	1	1	1
9-59	82	1	30	4	2	1		1	1	1	1	1	0	0	0	0	0	0	1.2	1	5.7	2	ADC	1	1	1	5.7	1	1	1	2
9-6	75	2	20	4	2	2		1	0	0	0	1	0	0	0	0	0	1	3.3	1	4.3	2	ADC	2	2	1	3.3	1	1	1	2
9-60	79	1	30	4	1	2		0	0	0	0	0	0	0	0	0	0	1	9.9	1	16.6	2	ADC	2	2	1	9.9	1	1	1	1
9-61	49	2	50	4	1	2		1	1	1	1	0	0	0	0	0	0	1	15.3	0	31.9	1	ADC	2	2	1	15.3	2	3	2	0
9-62	71	2	20	4	1	2		0	0	0	0	0	0	0	0	0	0	1	27.9	1	33.9	1	ADC	2	2	1	27.9	1	1	1	0
9-63	81	1	30	4	1	1		0	0	0	0	0	0	0	0	0	0	1	5.3	0	9.6	2	ADC	1	1	1	5.3	1	1	1	1
9-64	79	1	30	4	1	2		1	1	1	1	0	0	0	0	0	0	0	2.8	1	8.2	2	ADC	2	2	1	8.2	1	1	1	1
9-65	29	1	30	4	1	2		0	0	0	0	0	0	0	0	0	0	1	2.4	1	2.8	1	ADC	2	2	1	2.4	1	1	1	0
9-66	71	1	30	4	1	2		0	0	0	0	0	0	0	0	0	0	0	2.8	0	2.8	1	ADC	2	2	0	2.8	1	1	1	0
9-67	84	1	20	4	1	2		0	0	0	0	0	0	0	0	0	0	0	3.7	1	7.9	2	ADC	2	2	1	7.9	1	1	1	1
9-68	75	2	30	4	1	2		1	0	1	0	1	0	0	0	0	0	0	3.4	1	5.1	2	Non-ADC	2	2	1	5.1	1	1	1	1
9-69	76	1	30	4	1	2		1	0	0	0	1	0	0	0	0	0	1	1.1	1	1.1	2	ADC	2	2	1	1.1	1	1	1	1
9-7	70	1	30	4	1	2		1	0	1	0	1	0	0	0	0	0	1	8.9	1	9.7	1	ADC	2	2	1	8.9	1	1	1	0
9-70	75	1	20	4	1	2		0	0	0	0	0	0	0	0	0	0	1	2.8	1	10	2	Non-ADC	2	2	1	2.8	1	1	1	1
9-71	69	1	30	4	1	2		1	0	1	0	0	0	0	0	0	0	0	6.7	1	22.8	1	ADC	2	2	1	22.8	1	1	1	0
9-72	68	1	30	4	1	2		0	0	0	0	0	0	0	0	0	0	1	1.6	1	4.1	1	ADC	2	2	1	1.6	1	1	1	0
9-73	88	1	30	4	1	1		1	0	0	0	1	0	0	0	0	0	1	7.5	1	10.6	2	ADC	1	1	1	7.5	1	1	1	1
9-74	78	1	30	4	1	1		0	0	0	0	0	0	0	0	0	0	0	3.3	0	3.3	2	Non-ADC	1	1	0	3.3	1	1	1	1
9-75	74	1	30	4	1	2		1	0	1	0	0	0	0	0	0	0	1	7.7	1	9.1	1	ADC	2	2	1	7.7	1	1	1	0
9-76	64	1	30	4	1	2		1	0	0	0	1	0	0	0	0	0	1	2.8	1	4.7	1	Non-ADC	2	2	1	2.8	1	1	1	0
9-77	86	1	30	4	1	1		0	0	0	0	0	0	0	0	0	0	1	4.7	1	4.7	2	Non-ADC	1	1	1	4.7	1	1	1	1
9-78	52	1	30	4	1	2		1	0	0	0	0	0	0	0	1	0	1	7.1	1	13.5	1	Non-ADC	2	2	1	7.1	1	1	1	0
9-79	76	1	30	4	1	1		1	0	0	0	1	0	0	0	0	0	1	0.9	1	1	2	ADC	1	1	1	0.9	1	1	1	1
9-8	73	2	30	4	1	1		1	1	1	1	1	0	0	0	0	0	1	8.1	0	9	1	ADC	1	1	1	8.1	1	1	1	0
9-80	70	1	30	4	1	2		0	0	0	0	0	0	0	0	0	0	1	1.4	1	3.3	1	ADC	2	2	1	1.4	1	1	1	0
9-81	86	2	30	4	2	1		1	0	0	0	0	0	0	0	1	0	1	4.7	1	5	2	Non-ADC	1	1	1	4.7	1	1	1	2
9-82	82	1	30	4	1	1		0	0	0	0	0	0	0	0	0	0	1	1.6	1	7.8	2	Non-ADC	1	1	1	1.6	1	1	1	1
9-83	82	1	30	4	1	2		0	0	0	0	0	0	0	0	0	0	1	2.8	1	4.2	2	Non-ADC	2	2	1	2.8	1	1	1	1
9-84	82	1	30	4	2	2		1	1	1	1	0	0	0	0	0	0	0	7.7	0	8	2	Non-ADC	2	2	0	8	1	1	1	2
9-85	71	1	50	4	1	2		0	0	0	0	0	0	0	0	0	0	1	9.3	1	10.9	1	Non-ADC	2	2	1	9.3	2	3	2	0
9-86	77	1	30	4	1	2		1	1	1	1	0	0	0	0	0	0	1	2.6	1	2.7	2	Non-ADC	2	2	1	2.6	1	1	1	1
9-87	73	1	20	4	1	1		1	1	1	1	1	0	0	0	0	0	1	7.8	1	22.9	1	ADC	1	1	1	7.8	1	1	1	0
9-88	60	1	50	4	1	2		1	0	0	0	0	0	0	0	1	0	1	2.8	0	22.7	1	ADC	2	2	1	2.8	2	3	2	0
9-89	65	2	30	4	1	2		0	0	0	0	0	0	0	0	0	0	1	3.4	1	4.8	1	ADC	2	2	1	3.4	1	1	1	0
9-9	67	2	30	4	2	2		1	0	1	0	1	0	0	0	0	0	1	5.9	1	16.3	1	Non-ADC	2	2	1	5.9	1	1	1	1
9-90	64	1	30	4	1	2		1	0	0	0	0	0	0	0	1	0	1	8.8	1	13.8	1	Non-ADC	2	2	1	8.8	1	1	1	0

## Sheet: coding
Variable	Label	Coding
cle	Patient identification
etude	Study
AGE	Age
sexe	Gender
dose	Vinorelbine dose
stade	Stage
PSc	ECOG Scale of Performance Status	'1'='0/1' '2'='2'
line	Treatment line
charlson	Charlson score
tox_allgr	Toxicity all grades	1='Yes' 0='No'
tox_gr34	Toxicity grades 3/4	1='Yes' 0='No'
neutro_allgr	Neutropenia all grades	1='Yes' 0='No'
neutro_gr34	Neutropenia grades 3/4	1='Yes' 0='No'
anemia_allgr	Anemia all grades	1='Yes' 0='No'
anemia_gr34	Anemia grades 3/4	1='Yes' 0='No'
trombocyt_allgr	Thrombocytopenia all grades	1='Yes' 0='No'
trombocyt_gr34	Thrombocytopenia grades 3/4	1='Yes' 0='No'
nausea_vom_allgr	Nausea vomiting all grades	1='Yes' 0='No'
nausea_vom_gr34	Nausea vomiting grades 3/4	1='Yes' 0='No'
prog	Progression	1='Yes' 0='No'
prog_m	Progression (months)
dc	Death	1='Yes' 0='No'
dc_m	Death (months)
clage	Age	1='<75 years' 2='>=75 years'
histo3	Histology	ADE / Non-ADE / UNKNOWN
line2	Treatment line	1='1ère ligne' 2='2ème ligne' 3='>=3ème ligne'
line3	Treatment line	1='1ère ligne' 2='>= 2ème ligne'
pfs	PFS	1='Yes' 0='No'
pfs_m	PFS months
dose2	Treatment dose	1='20/30' 2='40/50'
dose3	Treatment dose	1='20/30' 2='40' 3='50'
dose4	Treatment dose	1='20/30/40' 2='50'
indice_frag
